# Supplementary material for: Encapsulation of Vitamin C by Glycerol-Derived Dendrimers, Their Interaction with Biomimetic Models of Stratum corneum and Their Cytotoxicity
Source: Molecules. 2022 Nov 18;27(22):8022. doi: 10.3390/molecules27228022 (PMC9698622; doi:10.3390/molecules27228022)
Supplement: Supplementary file 1 [file molecules-27-08022-s001.zip]

Archive with 1 entries (1 files):
- molecules-2007191-supplementary.pdf
